# Supplementary material for: Pan-Mitogenome Construction, Intraspecific Variation, and Adaptive Evolution of the Plant Pathogenic Fungus Claviceps purpurea
Source: Biology (Basel). 2025 Nov 4;14(11):1548. doi: 10.3390/biology14111548 (PMC12650046; doi:10.3390/biology14111548)
Supplement: Supplementary file 1 [file biology-14-01548-s001.zip]

Archive with 1 entries (1 files):
- biology-3963582-supplementary.xlsx
