# Supplementary material for: Pan-Mitogenome Construction, Intraspecific Variation, and Adaptive Evolution of the Plant Pathogenic Fungus Claviceps purpurea
Source: Biology (Basel). 2025 Nov 4;14(11):1548. doi: 10.3390/biology14111548 (PMC12650046; doi:10.3390/biology14111548)
Supplement: Supplementary file 1 [file biology-14-01548-s001.zip › biology-3963582-supplementary.xlsx]

## Sheet: Table S1
Table S1 Comparison mitogenomes among 15 C. purpurea
Project	ACCC 36989	ACCC 37001	ACCC 37007	ACCC 37016	KUNCC 10878	KUNCC 11030	KUNCC 11035	LM33	LM46	LM60	LM71	LM207	LM223	LM232	LM474
Genome size (bp)	51171	47425	51121	48915	46851	49617	51342	46894	42267	50493	43952	46666	48779	48737	43825
T(U)(%)	31.2	31	31	31.2	31	31.1	30.7	31	31	30.8	30.9	30.9	31.2	31	30.9
C(%)	15.9	16.2	16	16.1	15.9	16.3	16.3	15.9	15.8	16.2	15.8	16	15.8	16	15.9
A(%)	34.1	33.8	34.1	33.8	34.1	33.9	34.1	34.2	34.1	34.3	34.1	34	34	33.9	34.2
G(%)	18.8	19	18.9	19	19	18.7	18.9	18.9	19	18.8	19.1	19.1	19	19.1	19
AT(%)	65.3	64.8	65.1	65	65.1	65	64.8	65.2	65.1	65.1	65	64.9	65.2	64.9	65.1
GC(%)	34.7	35.2	34.9	35.1	34.9	35	35.2	34.8	34.8	35	34.9	35.1	34.8	35.1	34.9
GT(%)	50	50	49.9	50.2	50	49.8	49.6	49.9	50	49.6	50	50	50.2	50.1	49.9
AT-skew	0.043	0.044	0.048	0.041	0.048	0.042	0.053	0.048	0.048	0.054	0.049	0.048	0.044	0.046	0.05
GC-skew	0.082	0.078	0.082	0.084	0.088	0.07	0.076	0.087	0.091	0.075	0.095	0.088	0.091	0.086	0.091
PCGs	19794	15849	18213	16011	15897	18933	16146	20178	16755	23028	16878	16989	18699	19527	17397
cPCGs	12649	12276	18213	13095	12750	13086	13116	12711	13426	14031	13375	12676	12112	13095	13396
Number of exons	28	32	36	36	36	32	35	33	28	28	31	31	34	32	29
Total exon length (bp)	10292	10674	11380	9549	11319	11788	11727	12166	11016	9179	10781	11345	10304	11688	10923
Number of introns	23	26	26	30	30	27	28	25	20	20	23	27	28	26	21
Total intron length (bp)	13592	12566	13963	15845	16150	10330	13915	14102	9424	14508	10411	11185	15094	13369	10676
Total rRNA length (bp)	4734	4793	4941	4524	4995	5108	5013	4980	5250	5280	5041	5039	5060	4882	5188
Number of tRNAs	25	25	25	25	25	25	25	25	25	25	25	25	25	25	25
Total rRNA length (bp)	1870	1870	1870	1870	1870	1870	1870	1870	1870	1870	1870	1870	1870	1870	1870
Number of ORFs	7	3	4	2	3	5	2	3	1	4	1	3	3	2	1
Total ORF length (bp)	4815	2358	4239	1332	1329	4224	1797	3216	420	2958	420	2064	1647	2367	420
Intergenic regions (bp)	24773	24913	26097	26510	24089	23706	28313	19866	18392	20315	20163	22768	23150	22458	19370

## Sheet: Table S2
Table S2 Start codon analyses of 14 PCGs in 15 C. purpurea mitogenomes
Gene	ACCC 36989	ACCC 37001	ACCC 37007	ACCC 37016	KUNCC 10878	KUNCC 11030	KUNCC 11035	LM33	LM46	LM60	LM71	LM207	LM223	LM232	LM474
atp6	TTG	TTG	TTG	TTG	TTG	TTG	TTG	TTG	TTG	TTG	TTG	TTG	TTG	TTG	TTG
atp8	ATG	ATG	ATG	ATG	ATG	ATA	ATG	ATG	ATG	ATG	ATG	ATG	ATG	ATG	ATG
cox1	ATG	ATG	ATG	ATG	ATG	ATG	ATG	ATG	ATG	ATG	ATG	ATG	ATG	ATG	ATG
cox2	ATG	ATG	ATG	ATG	ATG	ATG	ATG	ATG	ATG	ATG	ATG	ATG	ATG	ATG	ATG
cox3	ATG	ATG	ATG	ATG	ATG	ATG	ATG	ATG	ATG	ATG	ATG	ATG	ATG	ATG	ATG
cytb	ATG	ATG	ATG	ATG	ATG	ATG	ATG	ATG	ATG	ATG	ATG	ATG	ATG	ATG	ATG
nad1	ATG	ATG	ATG	ATG	ATG	ATG	ATG	ATG	ACA	ATG	ACA	ATG	ATG	ATG	ACA
nad2	ATG	ATG	ATG	ATG	ATG	ATG	ATG	ATG	ATG	ATG	ATG	ATG	ATG	ATG	ATG
nad3	ATG	ATG	ATG	ATG	ATG	ATG	ATG	ATG	ATG	ATG	ATG	ATG	ATG	ATG	ATG
nad4	ATG	ATG	ATG	ATG	ATG	ATG	ATG	ATG	ATG	ATG	ATG	ATG	ATG	ATG	ATG
nad4L	ATG	ATG	ATG	ATG	ATG	ATG	ATG	ATG	ATG	ATG	ATG	ATG	ATG	ATG	ATG
nad5	ATG	ATG	ATG	ATG	ATG	ATG	ATG	ATG	ATG	ATG	ATG	ATG	ATG	ATG	ATG
nad6	ATG	ATG	ATG	ATG	ATG	ATG	ATG	ATG	ATG	ATG	ATG	ATG	ATG	ATG	ATG
rps3	ATG	ATG	ATG	ATG	ATG	ATG	ATG	ATG	ATA	ATG	ATG	ATG	ATA	ATG	ATG

## Sheet: Table S3
Table S3 Terminal codon analyses of 14 PCGs in 15 C. purpurea mitogenomes
Gene	ACCC 36989	ACCC 37001	ACCC 37007	ACCC 37016	KUNCC 10878	KUNCC 11030	KUNCC 11035	LM33	LM46	LM60	LM71	LM207	LM223	LM232	LM474
atp6	TAG	TAG	TAG	TAG	TAG	TAG	TAG	TAG	TAG	TAG	TAG	TAG	TAG	TAG	TAG
atp8	TAA	TAA	TAA	TAA	TAA	TAA	TAA	TAA	TAA	TAA	TAA	TAA	TAA	TAA	TAA
cox1	TAG	TAA	TAG	TAG	TAG	TAA	TAG	TAG	TAG	TAG	TAG	TAG	TAG	TAG	TAG
cox2	TAA	TAA	TAA	TAA	TAA	TAA	TAA	TAA	TAA	TAA	TAA	TAA	TAA	TAA	TAA
cox3	A	TAA	TAA	TAA	TAA	TAA	TAA	TAA	TAA	TAA	TAA	TAA	TAA	TAA	TAA
cytb	TAG	TAG	TAG	TAG	TAG	---	TAG	TAG	TAG	TAG	TAG	T	TAG	TAG	TAG
nad1	TAA	TAA	TAA	TAA	TAA	TAA	TAA	TAA	G	TAA	G	TAA	G	TAA	G
nad2	TAG	TAG	TAG	TAG	TAG	TAG	TAG	TAG	TAA	TAA	TAA	TAG	TAG	TAG	TAA
nad3	TAA	TAG	TAA	TAG	TAA	TAG	TAG	TAG	TAA	TAA	TAA	TAA	TAA	TAG	TAA
nad4	TAA	TAA	TAA	TAA	TAA	TAA	TAA	TAA	TAA	TAA	TAA	TAA	TAA	TAA	TAA
nad4L	TAA	TAA	TAA	TAA	TAA	TAA	TAA	TAA	TAA	TAA	TAA	TAA	TAA	TAA	TAA
nad5	TAG	TAG	TAG	TAG	TAG	TAG	TAG	TAG	TAG	TAG	TAG	TAG	TAG	TAG	TAG
nad6	TAA	TAA	TAA	TAA	TAA	TAA	TAA	TAA	TAA	TAA	TAA	TAA	TAA	TAA	TAA
rps3	TAA	TAA	TAA	TAA	TAA	TAA	TAA	TAA	TAA	TAA	TAA	TAA	TAA	TAA	TAA

## Sheet: Table S4
Table S4 RUSC of 15 C. purpurea mitogenomes
Gene	UAA	UAG	GCU	GCC	GCA	GCG	UGU	UGC	GAU	GAC	GAA	GAG	UUU	UUC	GGU	GGC	GGA	GGG	CAU	CAC	AUU	AUC	AUA	AAA	AAG	UUA	UUG	CUU	CUC	CUA	CUG	AUG	AAU	AAC	CCU	CCC	CCA	CCG	CAA	CAG	CGU	CGC	CGA	CGG	AGA	AGG	UCU	UCC	UCA
ACCC 36989	1.33	0.67	1.48	0.64	1.52	0.36	1.41	0.59	1.52	0.48	1.09	0.91	1.15	0.85	1.48	0.28	1.64	0.6	1.17	0.83	1.01	0.72	1.27	1.31	0.69	2.76	0.65	0.61	0.21	1.3	0.47	1	1.39	0.61	1.11	0.23	2.05	0.61	1.43	0.57	1.02	0.12	0.84	0.18	3.63	0.21	1.22	0.31	1.34
ACCC 37001	1.29	0.71	1.3	0.74	1.57	0.39	1.38	0.62	1.48	0.52	1.14	0.86	1.11	0.89	1.48	0.35	1.63	0.54	1.13	0.87	1.01	0.76	1.24	1.22	0.78	2.87	0.69	0.58	0.17	1.22	0.47	1	1.3	0.7	1.07	0.47	1.96	0.5	1.3	0.7	0.88	0.15	0.8	0.15	3.78	0.23	1.04	0.37	1.38
ACCC 37007	1.33	0.67	1.27	0.71	1.63	0.4	1.5	0.5	1.51	0.49	1.13	0.87	1.11	0.89	1.49	0.26	1.6	0.66	1.29	0.71	0.95	0.77	1.28	1.25	0.75	2.79	0.65	0.58	0.19	1.26	0.53	1	1.33	0.67	1.21	0.36	1.93	0.51	1.38	0.62	0.84	0.12	0.77	0.06	3.71	0.49	1.03	0.36	1.36
ACCC 37016	1.18	0.82	1.27	0.73	1.61	0.39	1.48	0.52	1.5	0.5	1.2	0.8	1.11	0.89	1.43	0.29	1.68	0.6	1.23	0.77	0.9	0.76	1.34	1.33	0.67	2.84	0.68	0.51	0.15	1.32	0.5	1	1.31	0.69	0.99	0.3	2.15	0.57	1.34	0.66	0.85	0.15	0.96	0.15	3.69	0.19	0.97	0.33	1.3
KUNCC 10878	1.22	0.78	1.29	0.71	1.61	0.4	1.4	0.6	1.51	0.49	1.17	0.83	1.11	0.89	1.49	0.29	1.68	0.54	1.25	0.75	0.94	0.71	1.35	1.26	0.74	2.83	0.67	0.48	0.18	1.33	0.5	1	1.3	0.7	1.02	0.37	2.12	0.49	1.35	0.65	0.79	0.12	0.96	0.08	3.83	0.21	0.99	0.34	1.36
KUNCC 11030	1.47	0.53	1.34	0.77	1.49	0.39	1.51	0.49	1.5	0.5	1.17	0.83	1.2	0.8	1.44	0.35	1.63	0.59	1.25	0.75	0.97	0.75	1.28	1.3	0.7	2.81	0.64	0.57	0.18	1.29	0.51	1	1.3	0.7	1.25	0.28	1.97	0.5	1.35	0.65	0.97	0.18	0.71	0.15	3.74	0.26	1.09	0.37	1.32
KUNCC 11035	1.25	0.75	1.18	0.78	1.63	0.41	1.33	0.67	1.48	0.52	1.17	0.83	1.13	0.87	1.38	0.34	1.7	0.58	1.14	0.86	0.94	0.76	1.3	1.33	0.67	2.85	0.62	0.53	0.18	1.35	0.48	1	1.32	0.68	1.05	0.45	1.95	0.55	1.28	0.72	0.97	0.12	0.93	0.12	3.68	0.19	0.94	0.36	1.45
LM33	1.11	0.89	1.27	0.73	1.59	0.41	1.49	0.51	1.52	0.48	1.14	0.86	1.11	0.89	1.57	0.27	1.6	0.56	1.19	0.81	1.01	0.74	1.25	1.24	0.76	2.88	0.66	0.53	0.13	1.29	0.52	1	1.34	0.66	1.25	0.38	1.91	0.47	1.39	0.61	0.81	0.04	0.78	0.14	3.92	0.32	0.99	0.32	1.37
LM46	1.29	0.71	1.15	0.75	1.6	0.49	1.35	0.65	1.53	0.47	1.18	0.82	1.11	0.89	1.37	0.28	1.71	0.65	1.2	0.8	0.84	0.73	1.43	1.34	0.66	2.8	0.67	0.5	0.15	1.34	0.53	1	1.34	0.66	0.96	0.45	2.08	0.51	1.33	0.67	0.76	0.21	1.01	0.25	3.48	0.29	1.03	0.33	1.35
LM60	1.3	0.7	1.37	0.75	1.49	0.39	1.39	0.61	1.5	0.5	1.18	0.82	1.17	0.83	1.48	0.29	1.63	0.59	1.22	0.78	0.91	0.73	1.37	1.31	0.69	2.79	0.67	0.62	0.18	1.24	0.5	1	1.38	0.62	1.04	0.36	2.13	0.47	1.28	0.72	0.95	0.21	0.92	0.21	3.46	0.27	1.1	0.32	1.38
LM71	1.29	0.71	1.11	0.74	1.7	0.45	1.3	0.7	1.54	0.46	1.17	0.83	1.09	0.91	1.41	0.29	1.68	0.61	1.16	0.84	0.83	0.72	1.45	1.35	0.65	2.83	0.67	0.48	0.17	1.36	0.5	1	1.35	0.65	0.9	0.42	2.12	0.56	1.3	0.7	0.81	0.17	1.15	0.21	3.36	0.3	0.98	0.35	1.41
LM207	1.49	0.51	1.3	0.75	1.59	0.35	1.28	0.72	1.49	0.51	1.32	0.68	1.16	0.84	1.56	0.3	1.56	0.57	1.3	0.7	1.05	0.66	1.3	1.29	0.71	2.77	0.63	0.6	0.2	1.29	0.51	1	1.27	0.73	1.36	0.37	1.73	0.53	1.32	0.68	0.74	0.13	0.77	0.16	3.56	0.64	0.95	0.43	1.33
LM223	1.18	0.82	1.27	0.7	1.62	0.41	1.38	0.62	1.52	0.48	1.19	0.81	1.1	0.9	1.57	0.26	1.61	0.56	1.24	0.76	0.86	0.81	1.34	1.29	0.71	2.86	0.61	0.51	0.14	1.36	0.52	1	1.3	0.7	1.12	0.31	2.07	0.5	1.26	0.74	0.86	0.12	0.86	0.08	3.8	0.27	1.06	0.38	1.24
LM232	1.29	0.71	1.26	0.72	1.59	0.44	1.52	0.48	1.46	0.54	1.18	0.82	1.16	0.84	1.5	0.31	1.64	0.55	1.27	0.73	0.99	0.76	1.25	1.31	0.69	2.89	0.61	0.56	0.14	1.33	0.47	1	1.33	0.67	1.07	0.43	2.02	0.48	1.35	0.65	0.89	0.07	0.89	0.11	3.82	0.21	1.05	0.33	1.34
LM474	1.29	0.71	1.17	0.74	1.63	0.45	1.32	0.68	1.53	0.47	1.2	0.8	1.1	0.9	1.4	0.27	1.7	0.63	1.14	0.86	0.84	0.72	1.44	1.34	0.66	2.8	0.68	0.47	0.16	1.36	0.53	1	1.33	0.67	0.92	0.51	2.08	0.49	1.33	0.67	0.76	0.17	1.1	0.21	3.46	0.3	1.01	0.33	1.38
[truncated: 15 more columns]

## Sheet: Table S5
Table S5 Gene length analyses of 14 PCGs in 15 C. purpurea mitogenomes
Gene	ACCC 36989	ACCC 37001	ACCC 37007	ACCC 37016	KUNCC 10878	KUNCC 11030	KUNCC 11035	LM33	LM46	LM60	LM71	LM207	LM223	LM232	LM474
atp6	786	801	801	801	801	786	786	786	819	786	786	786	801	801	786
atp8	153	153	153	153	153	144	153	153	153	153	153	153	153	153	153
cox1	1659	1176	1659	2034	1656	1980	2031	1656	1659	1659	1659	1656	1659	2031	1659
cox2	756	756	756	756	756	756	756	756	756	756	756	756	756	756	756
cox3	748	810	810	810	810	810	810	810	831	810	810	810	810	810	831
cytb	1239	1239	1239	1239	1239	1269	1239	1239	1239	1239	1239	1207	1239	1239	1239
nad1	1125	1125	1125	1125	1125	1125	1125	1125	469	1125	469	1125	487	1125	469
nad2	1464	1491	1464	1464	1491	1491	1500	1464	1488	1488	1488	1464	1491	1464	1488
nad3	366	363	366	363	366	363	363	372	1662	1662	1662	366	366	363	1662
nad4	1443	1443	1443	1443	1443	1443	1443	1443	1443	1443	1443	1443	1443	1443	1443
nad4L	285	285	285	285	285	285	285	285	285	285	285	285	285	285	285
nad5	1971	1971	1971	1971	1971	1971	1971	1971	1971	1971	1971	1971	1971	1971	1971
nad6	654	663	663	651	654	663	654	651	654	654	654	654	651	654	654
rps3	1233	1215	1239	1233	1233	1233	1233	1215	1248	1248	1248	1233	1233	1233	1248
rrnL	2756	2796	3019	2987	2961	3091	3009	3037	3272	3275	3091	3034	3055	2955	3212
rrnS	1978	1997	1922	1537	2034	2017	2004	1943	1978	2005	1950	2005	2005	1927	1976

## Sheet: Table S6
Table S6 AT-content analyses of 14 PCGs in 15 C. purpurea mitogenomes
Gene	ACCC 36989	ACCC 37001	ACCC 37007	ACCC 37016	KUNCC 10878	KUNCC 11030	KUNCC 11035	LM33	LM46	LM60	LM71	LM207	LM223	LM232	LM474
atp6	66.9	66	65.9	66.7	65.8	66	65.8	65.8	65.5	66.3	66	66.3	65.7	66.7	66
atp8	68	68	68	68	68	68.7	68	68	68	68	68	68	68	68	68
cox1	62.5	61.2	62.2	62.8	62.8	62.4	63.4	62.5	62	62.1	61.7	62.3	62.1	63.2	62
cox2	60.4	60.2	60.4	60.2	60.8	60.2	59.4	60.7	60.8	60.8	60.7	60.8	60.4	60.8	60.8
cox3	62.3	62.9	63.9	63.4	62.8	62.8	63.2	63.2	63.5	63	63.4	63	62.3	63.1	63.5
cytb	62.9	62.4	62.4	62.8	62.6	62.8	62.3	62.8	63.1	63.3	62.4	63.2	63.2	62.6	62.9
nad1	64.7	64.8	64.7	64.6	64.6	64.6	64.6	64.6	61.4	64.7	61.4	64.7	61	64.6	61.4
nad2	65.8	66.4	65.7	65.9	66.5	66.6	66.4	65.5	66.6	66.6	66.6	65.9	66.6	65.6	66.6
nad3	65.1	63.9	65	64.7	64.7	64.5	65	64	64.7	64.7	64.7	65.1	64.7	63.9	64.7
nad4	68	68.2	68.2	67.9	68	68.1	68	68.1	68.3	67.9	68.3	68.1	68.1	68.1	68.3
nad4L	67.7	65.9	67.7	66.3	67.7	67.7	66.3	66.3	67.3	67.3	67.3	67.7	66.3	67.7	67.3
nad5	65.5	65.5	65.7	65.6	65.9	65.5	65.7	65.9	65.4	65.5	65.4	65.4	65.6	65.9	65.6
nad6	67.6	67.8	67.8	67.5	67.4	67.9	67.4	67.6	67.5	67.4	67.6	67.4	67.4	67.6	67.5
rps3	69.6	69.5	69.4	69.5	69.5	69.6	69.6	69.6	69.5	69.5	69.5	69.5	69.6	69.6	69.5

## Sheet: Table S7
Table S7 AT-skew and GC-skew analyses of 14 PCGs in 15 C. purpurea mitogenomes
Gene	ACCC 36989	ACCC 37001	ACCC 37007	ACCC 37016	KUNCC 10878	KUNCC 11030	KUNCC 11035	LM33	LM46	LM60	LM71	LM207	LM223	LM232	LM474
atp6	0.011	0.015	0.011	0.022	0.017	0.033	0.021	0.021	0.007	0.029	0.037	0.029	0.019	0.004	0.037
atp8	-0.038	-0.038	-0.038	-0.038	-0.038	-0.051	-0.038	-0.038	-0.038	-0.038	-0.038	-0.038	-0.038	-0.038	-0.038
cox1	-0.079	-0.075	-0.05	-0.06	-0.033	-0.078	-0.06	-0.052	-0.055	-0.045	-0.044	-0.063	-0.059	-0.061	-0.052
cox2	-0.033	-0.015	-0.026	-0.015	-0.02	-0.015	-0.011	-0.002	-0.02	-0.02	-0.024	-0.007	-0.033	0	-0.02
cox3	-0.052	-0.106	-0.104	-0.107	-0.104	-0.104	-0.105	-0.105	-0.087	-0.102	-0.097	-0.102	-0.121	-0.1	-0.087
cytb	-0.068	-0.074	-0.096	-0.08	-0.071	-0.06	-0.065	-0.077	-0.084	-0.084	-0.08	-0.09	-0.075	-0.074	-0.071
nad1	-0.102	-0.108	-0.107	-0.096	-0.109	-0.103	-0.106	-0.111	-0.056	-0.107	-0.056	-0.107	-0.037	-0.103	-0.056
nad2	-0.071	-0.07	-0.067	-0.068	-0.069	-0.067	-0.072	-0.078	-0.054	-0.054	-0.054	-0.078	-0.066	-0.071	-0.054
nad3	-0.109	-0.129	-0.118	-0.106	-0.122	-0.128	-0.102	-0.118	0.119	0.119	0.119	-0.109	-0.122	-0.138	0.119
nad4	-0.021	-0.016	-0.02	-0.022	-0.021	-0.016	-0.021	-0.018	-0.019	-0.024	-0.019	-0.018	-0.019	-0.019	-0.019
nad4L	-0.026	-0.011	-0.026	-0.016	-0.026	-0.026	-0.016	-0.016	-0.031	-0.031	-0.031	-0.026	-0.016	-0.026	-0.031
nad5	-0.101	-0.1	-0.102	-0.098	-0.105	-0.09	-0.096	-0.105	-0.088	-0.087	-0.092	-0.092	-0.107	-0.111	-0.088
nad6	-0.018	-0.018	-0.018	0.005	-0.02	-0.013	-0.02	0	-0.016	-0.02	-0.014	-0.02	0.007	-0.018	-0.016
rps3	0.273	0.271	0.27	0.272	0.277	0.27	0.273	0.273	0.28	0.274	0.274	0.274	0.278	0.273	0.274
Gene	ACCC 36989	ACCC 37001	ACCC 37007	ACCC 37016	KUNCC 10878	KUNCC 11030	KUNCC 11035	LM33	LM46	LM60	LM71	LM207	LM223	LM232	LM474
atp6	0	0.004	0.011	0.011	-0.007	0.004	0.011	0.011	0.011	0.004	0.004	0.004	0.011	0.004	0.004
atp8	-0.02	-0.02	-0.02	-0.02	-0.02	0.022	-0.02	-0.02	-0.02	-0.02	-0.02	-0.02	-0.02	-0.02	-0.02
cox1	-0.027	-0.022	-0.024	0.015	-0.016	0.024	0.016	-0.006	-0.003	-0.014	0	0.002	-0.006	0.017	-0.01
cox2	0.023	0.017	-0.02	0.017	0.01	0.01	-0.01	0.024	0.037	0.037	0.037	0.024	0.03	0.034	0.037
cox3	-0.05	0.02	0.014	0.01	0.01	0.003	0.013	0.013	-0.003	0.007	0.02	0.007	0.003	0.017	-0.003
cytb	-0.022	-0.043	-0.024	-0.024	-0.047	-0.015	-0.058	-0.024	-0.02	-0.029	-0.032	-0.023	-0.031	-0.034	-0.035
nad1	0.078	0.086	0.088	0.078	0.085	0.065	0.08	0.085	0.083	0.083	0.083	0.083	0.021	0.065	0.083
nad2	0.024	0.024	0.02	0.02	0.014	0.022	0.024	0.03	0.02	0.02	0.02	0.03	0.018	0.032	0.02
nad3	0.016	0.008	0.016	0.031	0.008	0.023	0.024	0.015	0.075	0.075	0.075	0.016	0.008	0.008	0.075
nad4	0.108	0.111	0.111	0.102	0.104	0.115	0.113	0.111	0.105	0.106	0.105	0.106	0.104	0.109	0.105
nad4L	0.152	0.134	0.152	0.146	0.152	0.152	0.146	0.146	0.161	0.161	0.161	0.152	0.146	0.152	0.161
nad5	0.1	0.097	0.096	0.102	0.101	0.093	0.099	0.101	0.095	0.095	0.094	0.091	0.093	0.097	0.087
nad6	0.085	0.089	0.089	0.128	0.089	0.089	0.089	0.128	0.089	0.089	0.085	0.089	0.123	0.085	0.089
rps3	0.152	0.157	0.161	0.149	0.149	0.157	0.157	0.157	0.154	0.158	0.158	0.149	0.148	0.157	0.158

## Sheet: Table S8
Table S8 Simple repeats analyses of 14 PCGs in 15 C. purpurea mitogenomes
ID	SSR nr.	SSR type	SSR	size	start	end
ACCC 36989	1	p3	(GTG)5	15	6830	6844
ACCC 36989	2	p1	(T)10	10	17076	17085
ACCC 36989	3	p3	(TTA)6	18	18398	18415
ACCC 36989	4	p1	(T)10	10	19181	19190
ACCC 36989	5	p1	(T)13	13	21426	21438
ACCC 36989	6	p6	(AACGTA)5	30	24829	24858
ACCC 36989	7	p1	(A)13	13	32758	32770
ACCC 36989	8	p1	(T)11	11	43769	43779
ACCC 36989	9	c	(T)10(A)11	21	44508	44528
ACCC 36989	10	p3	(TTG)7	21	44936	44956
ACCC 36989	11	p3	(TAC)9	27	46966	46992
ACCC 36989	12	p1	(A)10	10	50897	50906
ID	SSR nr.	SSR type	SSR	size	start	end
ACCC 37001	1	p1	(A)10	10	6	15
ACCC 37001	2	p5	(GAAAT)5	25	6730	6754
ACCC 37001	3	p3	(GTG)5	15	6893	6907
ACCC 37001	4	p1	(A)10	10	13071	13080
ACCC 37001	5	p1	(A)10	10	13853	13862
ACCC 37001	6	c	(T)10att(A)10	23	16670	16692
ACCC 37001	7	p3	(TTA)6	18	17970	17987
ACCC 37001	8	p1	(T)10	10	18753	18762
ACCC 37001	9	c	(T)11(A)12	23	29668	29690
ACCC 37001	10	c	(T)13(A)10	23	35935	35957
ACCC 37001	11	p3	(TAC)9	27	41900	41926
ID	SSR nr.	SSR type	SSR	size	start	end
ACCC 37007	1	p1	(A)12	12	2357	2368
ACCC 37007	2	p1	(A)10	10	7060	7069
ACCC 37007	3	p3	(GTG)5	15	7214	7228
ACCC 37007	4	p4	(GATA)6	24	8126	8149
ACCC 37007	5	p2	(AT)6	12	8281	8292
ACCC 37007	6	p1	(T)10	10	19652	19661
ACCC 37007	7	p1	(A)12	12	28482	28493
ACCC 37007	8	c	(T)10(A)14	24	32983	33006
ACCC 37007	9	p1	(A)10	10	37168	37177
ACCC 37007	10	p3	(TAC)9	27	46898	46924
ACCC 37007	11	p1	(A)12	12	47377	47388
ACCC 37007	12	p1	(T)12	12	50259	50270
ACCC 37007	13	p1	(A)10	10	51056	51065
ID	SSR nr.	SSR type	SSR	size	start	end
ACCC 37016	1	p3	(GTG)5	15	7039	7053
ACCC 37016	2	p1	(A)10	10	13147	13156
ACCC 37016	3	p1	(A)10	10	14134	14143
ACCC 37016	4	p1	(A)10	10	16774	16783
ACCC 37016	5	p3	(TTA)6	18	18061	18078
ACCC 37016	6	p1	(T)12	12	18844	18855
ACCC 37016	7	p1	(T)13	13	22471	22483
ACCC 37016	8	p6	(AACGTA)5	30	26199	26228
ACCC 37016	9	p1	(A)13	13	32554	32566
ACCC 37016	10	p1	(T)10	10	41931	41940
ACCC 37016	11	c	(T)10(A)11	21	42629	42649
ACCC 37016	12	p3	(TTG)7	21	43057	43077
ACCC 37016	13	p3	(TAC)9	27	45128	45154
ACCC 37016	14	p1	(A)10	10	48864	48873
ID	SSR nr.	SSR type	SSR	size	start	end
KUNCC 10878	1	c	(T)10(A)13	23	4142	4164
KUNCC 10878	2	p3	(GTG)5	15	6945	6959
KUNCC 10878	3	p1	(T)10	10	17324	17333
KUNCC 10878	4	p1	(A)10	10	20167	20176
KUNCC 10878	5	p1	(A)10	10	28307	28316
KUNCC 10878	6	c	(T)11(A)13	24	32862	32885
KUNCC 10878	7	p1	(C)11	11	36224	36234
KUNCC 10878	8	p3	(TTG)7	21	43700	43720
KUNCC 10878	9	p3	(TAC)12	36	45724	45759
ID	SSR nr.	SSR type	SSR	size	start	end
KUNCC 11030	1	p1	(A)10	10	5	14
KUNCC 11030	2	c	(T)12(A)13	25	1766	1790
KUNCC 11030	3	p3	(GTG)5	15	7135	7149
KUNCC 11030	4	p1	(T)13	13	21689	21701
KUNCC 11030	5	p1	(A)12	12	22080	22091
KUNCC 11030	6	p1	(A)13	13	31807	31819
KUNCC 11030	7	p1	(A)10	10	34949	34958
KUNCC 11030	8	p1	(A)10	10	38227	38236
KUNCC 11030	9	p3	(TAC)9	27	43527	43553
KUNCC 11030	10	p5	(CACTT)5	25	43776	43800
KUNCC 11030	11	p1	(T)11	11	48991	49001
ID	SSR nr.	SSR type	SSR	size	start	end
KUNCC 11035	1	p1	(A)11	11	2995	3005
KUNCC 11035	2	p5	(GAAAT)5	25	8268	8292
KUNCC 11035	3	p3	(GTG)5	15	8431	8445
KUNCC 11035	4	p1	(T)11	11	11190	11200
KUNCC 11035	5	p1	(A)10	10	13560	13569
KUNCC 11035	6	c	(T)11(A)11	22	19137	19158
KUNCC 11035	7	c	(T)12(A)12	24	33809	33832
KUNCC 11035	8	p1	(A)10	10	36942	36951
KUNCC 11035	9	p1	(A)10	10	40796	40805
KUNCC 11035	10	p1	(T)10	10	44034	44043
KUNCC 11035	11	p3	(TAC)9	27	46625	46651
ID	SSR nr.	SSR type	SSR	size	start	end
LM33	1	p1	(A)10	10	12	21
LM33	2	p5	(GAAAT)6	30	6949	6978
LM33	3	p3	(GTG)5	15	7117	7131
LM33	4	p1	(A)10	10	14586	14595
LM33	5	p1	(A)11	11	17826	17836
LM33	6	p1	(A)11	11	27570	27580
LM33	7	p1	(A)11	11	38446	38456
LM33	8	c	(T)13(A)10	23	38659	38681
LM33	9	p1	(A)12	12	46049	46060
ID	SSR nr.	SSR type	SSR	size	start	end
LM46	1	c	(T)11(A)12	23	1738	1760
LM46	2	p3	(GTG)5	15	6654	6668
LM46	3	p1	(A)11	11	12643	12653
LM46	4	p1	(T)10	10	15251	15260
LM46	5	c	(T)10(A)12	22	15856	15877
ID	SSR nr.	SSR type	SSR	size	start	end
LM60	1	p1	(A)10	10	5	14
LM60	2	c	(T)11(A)12	23	1742	1764
LM60	3	p3	(GTG)5	15	6661	6675
LM60	4	p1	(A)11	11	12649	12659
LM60	5	p1	(T)10	10	15257	15266
LM60	6	c	(T)10gctccaaagggcgcagct(A)11	39	15853	15891
LM60	7	p1	(A)11	11	27735	27745
LM60	8	c	(T)11(A)13	24	32407	32430
LM60	9	p1	(A)11	11	35566	35576
LM60	10	p3	(TTG)7	21	43806	43826
LM60	11	p3	(TAC)12	36	45870	45905
LM60	12	p5	(CACTT)5	25	46123	46147
ID	SSR nr.	SSR type	SSR	size	start	end
LM71	1	c	(T)11(A)12	23	1744	1766
LM71	2	p3	(GTG)5	15	7015	7029
LM71	3	p1	(A)10	10	12999	13008
LM71	4	p3	(TTA)6	18	17166	17183
LM71	5	p1	(T)10	10	17949	17958
LM71	6	p1	(A)10	10	19636	19645
LM71	7	p1	(A)11	11	25153	25163
ID	SSR nr.	SSR type	SSR	size	start	end
LM207	1	p1	(A)10	10	12	21
LM207	2	p3	(GTG)5	15	7072	7086
LM207	3	p1	(A)10	10	12829	12838
LM207	4	p1	(A)10	10	15448	15457
LM207	5	p3	(TTA)6	18	16735	16752
LM207	6	p1	(T)11	11	17518	17528
LM207	7	p6	(AACGTA)5	30	24193	24222
LM207	8	p1	(A)11	11	25848	25858
LM207	9	c	(T)11(A)13	24	30527	30550
LM207	10	p1	(A)11	11	33686	33696
LM207	11	p3	(CAA)7	21	36030	36050
LM207	12	p3	(TTG)7	21	42443	42463
ID	SSR nr.	SSR type	SSR	size	start	end
LM223	1	p3	(GTG)5	15	6711	6725
LM223	2	p3	(TTA)6	18	17828	17845
LM223	3	p1	(T)12	12	22214	22225
LM223	4	p1	(T)11	11	43818	43828
LM223	5	p3	(TTG)7	21	44920	44940
LM223	6	p3	(TAC)12	36	46972	47007
ID	SSR nr.	SSR type	SSR	size	start	end
LM232	1	p6	(AACGTA)5	30	26269	26298
LM232	2	p1	(A)13	13	32227	32239
LM232	3	p1	(T)12	12	41711	41722
LM232	4	p3	(TTG)7	21	42137	42157
LM232	5	p3	(TAC)9	27	44198	44224
LM232	6	c	(T)10(A)13	23	47903	47925
LM232	7	p1	(A)12	12	48219	48230
LM232	8	p1	(A)10	10	48672	48681
ID	SSR nr.	SSR type	SSR	size	start	end
LM474	1	p3	(GTG)5	15	6597	6611
LM474	2	p1	(A)11	11	12579	12589
LM474	3	p1	(A)11	11	24735	24745

## Sheet: Table S9
Table S9 tandem repeats analyses of 14 PCGs in 15 C. purpurea mitogenomes
ID	From	To	Length/bp
ACCC 36989	10450	10474	24
ACCC 36989	46966	46993	27
ACCC 36989	24829	24858	29
ACCC 36989	29883	29929	46
ACCC 36989	9096	9143	47
ACCC 36989	6730	6755	25
ACCC 36989	48284	48326	42
ACCC 37001	10291	10315	24
ACCC 37001	41900	41927	27
ACCC 37001	7652	7685	33
ACCC 37001	30716	30759	43
ACCC 37007	8126	8150	24
ACCC 37007	46898	46925	27
ACCC 37007	7652	7685	33
ACCC 37016	8126	8150	24
ACCC 37016	11594	11618	24
ACCC 37016	46898	46925	27
KUNCC 10878	45724	45760	36
KUNCC 10878	33911	33954	43
KUNCC 10878	9365	9412	47
KUNCC 11030	12324	12348	24
KUNCC 11030	8268	8293	25
KUNCC 11030	43527	43554	27
KUNCC 11030	43771	43801	30
KUNCC 11030	13652	13685	33
KUNCC 11030	32844	32887	43
KUNCC 11035	11841	11865	24
KUNCC 11035	46625	46652	27
KUNCC 11035	6949	6979	30
LM33	6949	6979	30
LM33	7562	7595	33
LM46	7562	7595	33
LM46	7444	7499	55
LM60	46123	46148	25
LM60	9882	9914	32
LM60	45870	45906	36
LM60	7798	7853	55
LM71	10231	10263	32
LM71	32319	32365	46
LM71	43719	43768	49
LM71	7798	7853	55
LM207	7312	7338	26
LM207	10231	10263	32
LM207	32319	32365	46
LM207	43719	43768	49
LM223	13397	13421	24
LM223	44198	44225	27
LM223	26269	26298	29
LM223	33264	33307	43
LM223	7380	7435	55
LM232	13397	13421	24
LM232	7312	7338	26
LM232	44198	44225	27
LM232	26269	26298	29
LM232	33264	33307	43
LM474	9812	9844	32
LM474	31914	31960	46
LM474	31914	31960	46

## Sheet: Table S10
Table S10 Dispersed repeats analyses of 14 PCGs in 15 C. purpurea mitogenomes
ACCC 36989								ACCC 37001								ACCC 37007								ACCC 37016								KUNCC 10878								KUNCC 11030								KUNCC 11035
Type	From	To	From	To	Length	Evalue		Type	From	To	From	To	Length	Evalue		Type	From	To	From	To	Length	Evalue		Type	From	To	From	To	Length	Evalue		Type	From	To	From	To	Length	Evalue		Type	From	To	From	To	Length	Evalue		Type	From
F	521	587	17931	17997	67	3.38e-32		F	801	867	17503	867	67	2.90e-32		F	3490	3526	20325	20361	37	3.89e-14		F	744	810	17594	17660	67	3.09e-32		F	743	809	16083	16149	67	2.83e-32		F	2481	2566	19709	19794	86	1.16e-43		F	11893
F	3248	3281	18693	18726	34	2.50e-12		F	1037	1072	47283	1072	36	1.34e-13		P	48847	48881	49466	49500	35	6.23e-13		F	3470	3507	18356	18393	38	8.91e-15		F	3410	3447	16836	16873	38	8.17e-15		F	800	866	18114	18180	67	3.18e-32		F	730
F	4221	4253	41615	41647	33	9.98e-12		P	2233	2267	24142	2267	35	5.36e-13		F	28657	28690	30825	30858	34	2.49e-12		F	39758	39789	48754	48785	32	3.65e-11		F	22147	22181	41009	41043	35	5.23e-13		F	2426	2482	19653	19709	57	3.33e-26		F	31097
F	41525	41556	50787	50818	32	3.99e-11		P	43755	43789	45221	43789	35	5.36e-13		F	25310	25340	41495	41525	31	1.59e-10		F	660	688	31866	31894	29	2.33e-09		F	45723	45756	45726	45759	34	2.09e-12		F	2258	2308	19465	19515	51	1.37e-22		F	18603
F	437	465	32053	32081	29	2.56e-09		F	3593	3626	18265	3626	34	2.14e-12		F	2345	2373	28470	28498	29	2.55e-09		P	45790	45818	47808	47836	29	2.33e-09		F	45723	45753	45729	45759	31	1.34e-10		F	2340	2383	19567	19610	44	2.24e-18		F	4832
F	13882	13909	18000	18027	28	1.02e-08		P	43025	43057	46350	43057	33	8.57e-12		F	2825	2853	38365	38393	29	2.55e-09		F	13549	13576	17663	17690	28	9.34e-09		F	659	687	32189	32217	29	2.14e-09		F	2385	2424	19612	19651	40	5.73e-16		F	9490
F	12987	13011	45072	45096	25	6.54e-07		P	2238	2267	42657	2267	30	5.49e-10		F	43824	43852	45158	45186	29	2.55e-09		P	45760	45786	47840	47866	27	3.74e-08		F	12044	12071	16152	16179	28	8.57e-09		F	3554	3591	18870	18907	38	9.16e-15		P	47569
F	46965	46989	46968	46992	25	6.54e-07		F	24142	24171	42657	24171	30	5.49e-10		F	14518	14545	19271	19298	28	1.02e-08		F	45127	45151	45130	45154	25	5.98e-07		P	12490	12517	31795	31822	28	8.57e-09		P	45905	45939	47374	47408	35	5.86e-13		F	18564
P	7053	7076	41527	41550	24	2.62e-06		F	717	745	28995	745	29	2.19e-09		P	28469	28496	50254	50281	28	1.02e-08		P	7267	7290	39760	39783	24	2.39e-06		F	28465	28492	30708	30735	28	8.57e-09		P	45176	45208	48478	48510	33	9.38e-12		F	18673
P	7053	7076	50789	50812	24	2.62e-06		F	42851	42879	44384	42879	29	2.19e-09		F	35500	35527	36542	36569	28	1.02e-08		P	7267	7290	48756	48779	24	2.39e-06		F	45723	45750	45732	45759	28	8.57e-09		P	31785	31816	48990	49021	32	3.75e-11		F	646
F	24828	24851	24834	24857	24	2.62e-06		F	13473	13500	17572	13500	28	8.78e-09		P	48074	48101	49748	49775	28	1.02e-08		F	26198	26221	26204	26227	24	2.39e-06		F	4141	4165	32862	32886	25	5.48e-07		F	716	744	31056	31084	29	2.40e-09		P	5567
F	29893	29916	29905	29928	24	2.62e-06		P	4561	4585	37857	4585	25	5.62e-07		P	2345	2371	50254	50280	27	4.08e-08		P	4416	4438	43496	43518	23	9.56e-06		P	18237	18261	43799	43823	25	5.48e-07		F	45002	45030	46534	46562	29	2.40e-09		F	15322
P	12933	12955	43802	43824	23	1.05e-05		F	41899	41923	41902	41923	25	5.62e-07		R	8124	8150	8124	8150	27	4.08e-08		F	11223	11245	34771	34793	23	9.56e-06		P	39161	39185	43797	43821	25	5.48e-07		F	14111	14138	18183	18210	28	9.61e-09		P	33807
P	23582	23604	45037	45059	23	1.05e-05		P	7116	7139	37854	7139	24	2.25e-06		F	776	800	19244	19268	25	6.53e-07		F	28066	28088	30327	30349	23	9.56e-06		F	45723	45747	45735	45759	25	5.48e-07		F	4279	4303	7362	7386	25	6.15e-07		F	5566
R	33904	33925	33904	33925	22	4.19e-05		F	30715	30738	30735	30738	24	2.25e-06		F	2349	2373	47369	47393	25	6.53e-07		F	28016	28037	30277	30298	22	3.83e-05		P	7173	7196	22152	22175	24	2.19e-06		F	13651	13675	13660	13684	25	6.15e-07		F	11853
F	41649	41670	43805	43826	22	4.19e-05		F	45239	45262	46427	45262	24	2.25e-06		F	28474	28498	47369	47393	25	6.53e-07		R	33700	33721	33700	33721	22	3.83e-05		P	7173	7196	41014	41037	24	2.19e-06		F	43526	43550	43529	43553	25	6.15e-07		F	46624
F	46965	46986	46971	46992	22	4.19e-05		F	11147	11169	31894	11169	23	8.99e-06		F	46897	46921	46900	46924	25	6.53e-07		F	45127	45148	45133	45154	22	3.83e-05		F	33910	33933	33930	33953	24	2.19e-06		P	1765	1788	1765	1788	24	2.46e-06		P	8654
R	44936	44956	44936	44956	21	1.67e-04		P	29667	29688	29667	29688	22	3.60e-05		P	4457	4480	7439	7462	24	2.61e-06		P	2170	2190	4410	4430	21	1.53e-04		F	11194	11216	35089	35111	23	8.77e-06		F	32843	32866	32863	32886	24	2.46e-06		P	11192
F	7054	7073	13400	13419	20	6.70e-04		P	29668	29689	35935	29689	22	3.60e-05		P	6802	6825	6802	6825	24	2.61e-06		R	10370	10390	10370	10390	21	1.53e-04		F	18239	18261	39161	39183	23	8.77e-06		R	43777	43800	43777	43800	24	2.46e-06		P	19135
F	7730	7749	7757	7776	20	6.70e-04		R	30844	30865	30844	30865	22	3.60e-05		P	7442	7465	25311	25334	24	2.61e-06		F	41927	41947	42625	42645	21	1.53e-04		F	28420	28441	30663	30684	22	3.51e-05		F	47392	47415	48555	48578	24	2.46e-06		F	31126
F	9335	9354	9557	9576	20	6.70e-04		F	41899	41920	41905	41920	22	3.60e-05		P	7442	7465	41496	41519	24	2.61e-06		R	43057	43077	43057	43077	21	1.53e-04		P	32861	32882	32861	32882	22	3.51e-05		F	2311	2333	19518	19540	23	9.84e-06		F	49054
P	12933	12952	41649	41668	20	6.70e-04		F	4565	4585	7116	4585	21	1.44e-04		F	4495	4517	25320	25342	23	1.04e-05		F	45886	45906	48520	48540	21	1.53e-04		R	34039	34060	34039	34060	22	3.51e-05		F	13252	13274	34016	34038	23	9.84e-06		F	12023
P	13400	13419	41530	41549	20	6.70e-04		F	6729	6749	6734	6749	21	1.44e-04		F	18233	18255	44842	44864	23	1.04e-05		F	8293	8312	24534	24553	20	6.12e-04		F	45723	45744	45738	45759	22	3.51e-05		P	31783	31805	35959	35981	23	9.84e-06		F	14410
P	13400	13419	50792	50811	20	6.70e-04		R	6732	6752	18495	6752	21	1.44e-04		F	18264	18286	44865	44887	23	1.04e-05		F	18845	18864	41930	41949	20	6.12e-04		P	4141	4161	32861	32881	21	1.40e-04		R	43775	43797	43775	43797	23	9.84e-06		F	31127
P	23573	23592	38205	38224	20	6.70e-04		R	10294	10314	10294	10314	21	1.44e-04		F	18288	18310	44889	44911	23	1.04e-05		P	42628	42647	42628	42647	20	6.12e-04		F	25752	25772	28788	28808	21	1.40e-04		R	32972	32993	32972	32993	22	3.94e-05		F	39946
P	25090	25109	25090	25109	20	6.70e-04		F	29667	29687	35936	29687	21	1.44e-04		P	47369	47391	50254	50276	23	1.04e-05		R	43056	43075	43056	43075	20	6.12e-04		R	43700	43720	43700	43720	21	1.40e-04		F	43526	43547	43532	43553	22	3.94e-05		F	8781
P	44507	44526	44507	44526	20	6.70e-04		F	4566	4585	7956	4585	20	5.75e-04		F	25644	25665	28468	28489	22	4.18e-05		P	18844	18862	42630	42648	19	2.45e-03		P	4141	4160	4141	4160	20	5.61e-04		R	12327	12347	12327	12347	21	1.57e-04		F	12059
R	44935	44954	44935	44954	20	6.70e-04		F	7117	7136	7956	7136	20	5.75e-04		F	28606	28627	30774	30795	22	4.18e-05		F	43056	43074	43059	43077	19	2.45e-03		F	7174	7193	8004	8023	20	5.61e-04		F	35959	35979	49001	49021	21	1.57e-04		P	19136
P	12972	12990	17081	17099	19	2.68e-03		P	7956	7975	37857	7975	20	5.75e-04		R	34140	34161	34140	34161	22	4.18e-05		F	45127	45145	45136	45154	19	2.45e-03		P	8004	8023	22155	22174	20	5.61e-04		F	43775	43795	43780	43800	21	1.57e-04		F	19136
R	28627	28645	28627	28645	19	2.68e-03		P	35937	35956	35937	35956	20	5.75e-04		F	46897	46918	46903	46924	22	4.18e-05		F	45793	45811	46610	46628	19	2.45e-03		P	8004	8023	41017	41036	20	5.61e-04		F	9604	9623	9844	9863	20	6.30e-04		R	34965
F	44935	44953	44938	44956	19	2.68e-03		F	1019	1037	43034	1037	19	2.30e-03		F	1242	1262	25651	25671	21	1.67e-04		P	46610	46628	47815	47833	19	2.45e-03		P	22106	22125	22106	22125	20	5.61e-04		F	26466	26485	49502	49521	20	6.30e-04		F	46624
F	46965	46983	46974	46992	19	2.68e-03		P	1019	1037	46355	1037	19	2.30e-03		F	2347	2367	32983	33003	21	1.67e-04		F	725	742	17574	17591	18	9.79e-03		P	25662	25681	25662	25681	20	5.61e-04		P	44820	44839	48199	48218	20	6.30e-04		F	8267
F	49087	49105	49371	49389	19	2.68e-03		R	6729	6747	18495	6747	19	2.30e-03		F	4457	4477	25314	25334	21	1.67e-04		F	791	808	13527	13544	18	9.79e-03		R	43699	43718	43699	43718	20	5.61e-04		F	1018	1036	45185	45203	19	2.52e-03		R	8270
F	568	585	13860	13877	18	1.07e-02		P	29678	29696	35927	29696	19	2.30e-03		F	4457	4477	41499	41519	21	1.67e-04		R	4428	4445	4428	4445	18	9.79e-03		F	43841	43860	43902	43921	20	5.61e-04		P	1018	1036	48483	48501	19	2.52e-03		R	11844
F	4232	4249	48639	48656	18	1.07e-02		F	41899	41917	41908	41917	19	2.30e-03		F	4495	4515	41505	41525	21	1.67e-04		F	13527	13544	17641	17658	18	9.79e-03		F	8250	8268	38349	38367	19	2.25e-03		P	18576	18594	21695	21713	19	2.52e-03		F	5568
P	9938	9955	23590	23607	18	1.07e-02		F	43483	43501	43767	43501	19	2.30e-03		R	8125	8145	8125	8145	21	1.67e-04		F	18845	18862	42628	42645	18	9.79e-03		F	43699	43717	43702	43720	19	2.25e-03		F	43526	43544	43535	43553	19	2.52e-03		F	5568
F	13860	13877	17978	17995	18	1.07e-02		P	43483	43501	45225	43501	19	2.30e-03		F	8125	8145	8129	8149	21	1.67e-04		F	19888	19905	26354	26371	18	9.79e-03		F	45723	45741	45741	45759	19	2.25e-03		R	43782	43800	43782	43800	19	2.52e-03		F	8655
P	17066	17083	25100	25117	18	1.07e-02		R	14	31	14	31	18	9.21e-03		R	8129	8149	8129	8149	21	1.67e-04		F	26198	26215	26210	26227	18	9.79e-03		F	790	807	12022	12039	18	8.98e-03		F	45633	45651	45917	45935	19	2.52e-03		F	8655
F	19180	19197	43769	43786	18	1.07e-02		F	848	865	13451	865	18	9.21e-03		F	12721	12741	18110	18130	21	1.67e-04		F	26549	26566	28408	28425	18	9.79e-03		P	4142	4159	25663	25680	18	8.98e-03		P	45633	45651	47378	47396	19	2.52e-03		P	9497
F	20262	20279	24965	24982	18	1.07e-02		F	1020	1037	37376	1037	18	9.21e-03		P	25645	25665	50261	50281	21	1.67e-04		P	27151	27168	28340	28357	18	9.79e-03		F	4142	4159	25663	25680	18	8.98e-03		R	13	30	13	30	18	1.01e-02		F	11824
P	23451	23468	23451	23468	18	1.07e-02		F	1048	1065	4567	1065	18	9.21e-03		F	28472	28492	32983	33003	21	1.67e-04		P	41930	41947	42630	42647	18	9.79e-03		F	12022	12039	16130	16147	18	8.98e-03		F	847	864	14089	14106	18	1.01e-02		P	14814
F	24828	24845	24840	24857	18	1.07e-02		F	1048	1065	7118	1065	18	9.21e-03		P	32983	33003	50258	50278	21	1.67e-04		R	43060	43077	43060	43077	18	9.79e-03		P	25663	25680	32863	32880	18	8.98e-03		P	1767	1784	38218	38235	18	1.01e-02		F	26582
P	25091	25108	44508	44525	18	1.07e-02		F	1048	1065	7957	1065	18	9.21e-03		F	48169	48189	50507	50527	21	1.67e-04		R	48872	48889	48872	48889	18	9.79e-03		F	25663	25680	32863	32880	18	8.98e-03		F	1769	1786	38218	38235	18	1.01e-02		P	26735
F	25091	25108	44508	44525	18	1.07e-02		P	1048	1065	37858	1065	18	9.21e-03		F	2345	2364	25646	25665	20	6.68e-04		F	654	670	21803	21819	17	3.92e-02		P	27257	27274	28744	28761	18	8.98e-03		P	2239	2256	2239	2256	18	1.01e-02		F	26825
R	38211	38228	38211	38228	18	1.07e-02		F	4567	4584	47294	4584	18	9.21e-03		F	10063	10082	10285	10304	20	6.68e-04		F	846	862	17680	17696	17	3.92e-02		P	41069	41086	41069	41086	18	8.98e-03		F	4282	4299	49505	49522	18	1.01e-02		R	8267
F	41626	41643	48639	48656	18	1.07e-02		R	6737	6754	18498	6754	18	9.21e-03		F	13092	13111	25984	26003	20	6.68e-04		F	2776	2792	27561	27577	17	3.92e-02		R	43703	43720	43703	43720	18	8.98e-03		F	4516	4533	23833	23850	18	1.01e-02		P	14684
R	44939	44956	44939	44956	18	1.07e-02		F	7118	7135	47294	7135	18	9.21e-03		F	25494	25513	50944	50963	20	6.68e-04		C	4409	4425	4430	4446	17	3.92e-02		R	46794	46811	46794	46811	18	8.98e-03		F	7365	7382	49505	49522	18	1.01e-02		F	46624
R	50905	50922	50905	50922	18	1.07e-02		F	7957	7974	47294	7974	18	9.21e-03		P	25647	25666	25647	25666	20	6.68e-04		F	4449	4465	7380	7396	17	3.92e-02		F	653	669	20339	20355	17	3.59e-02		F	14089	14106	18161	18178	18	1.01e-02		F	47297
F	623	639	18017	18033	17	4.29e-02		F	13451	13468	17550	13468	18	9.21e-03		P	32982	33001	32982	33001	20	6.68e-04		F	7269	7285	43260	43276	17	3.92e-02		F	7175	7191	43842	43858	17	3.59e-02		P	23706	23723	23706	23723	18	1.01e-02		P	47297
F	7055	7071	45139	45155	17	4.29e-02		F	26333	26350	26384	26350	18	9.21e-03		P	48404	48423	49588	49607	20	6.68e-04		P	7300	7316	39775	39791	17	3.92e-02		F	7175	7191	43903	43919	17	3.59e-02		P	26817	26834	28831	28848	18	1.01e-02		F	777
[truncated: 61 more columns]

[truncated: 3 more sheets: Table S11, Table S12, Table S13]
